# Supplementary material for: A high-performance genetically encoded fluorescent indicator for in vivo cAMP imaging
Source: Nat Commun. 2022 Sep 12;13:5363. doi: 10.1038/s41467-022-32994-7 (PMC9468011; doi:10.1038/s41467-022-32994-7)
Supplement: Supplementary file 3 — Source Data [file 41467_2022_32994_MOESM3_ESM.xlsx]

## Sheet: fig.1b
		ex	ex	em	em
	Wavel. (nm)	G-Flamp1	G-Flamp1+cAMP	G-Flamp1	G-Flamp1+cAMP
	350	0.0136693	0.0188622
	351	0.0138479	0.0188347
	352	0.0142737	0.019659
	353	0.0140814	0.0200986
	354	0.0146309	0.0210053
	355	0.015359	0.0220082
	356	0.0153865	0.0223791
	357	0.0153178	0.0230798
	358	0.0163207	0.024481
	359	0.0168427	0.0256763
	360	0.0171725	0.0259235
	361	0.0166779	0.0257175
	362	0.0173923	0.0270913
	363	0.0181753	0.0285887
	364	0.0181204	0.029152
	365	0.0185188	0.0298526
	366	0.0190683	0.0316111
	367	0.0201536	0.0331497
	368	0.020291	0.0347708
	369	0.0207855	0.0357599
	370	0.0209092	0.0372711
	371	0.0222967	0.039373
	372	0.0230523	0.0408292
	373	0.0238903	0.0420107
	374	0.023698	0.0433707
	375	0.0244398	0.0447171
	376	0.0244261	0.045349
	377	0.0245085	0.0468602
	378	0.0250031	0.0480691
	379	0.0254839	0.0491819
	380	0.025429	0.0494567
	381	0.0255938	0.0509953
	382	0.0263357	0.0530423
	383	0.0261159	0.0541413
	384	0.0263494	0.0543336
	385	0.0261846	0.0557349
	386	0.0259235	0.0555701
	387	0.0261021	0.0565455
	388	0.026212	0.0584688
	389	0.0269264	0.0597464
	390	0.0264868	0.0605844
	391	0.0263906	0.060818
	392	0.0266791	0.0627275
	393	0.0261846	0.0637304
	394	0.0262807	0.0640464
	395	0.0260197	0.0658461
	396	0.0269264	0.0670825
	397	0.0268989	0.068525
	398	0.0267478	0.0693904
	399	0.0268577	0.072193
	400	0.0272149	0.073347
	401	0.0269401	0.0751741
	402	0.0267203	0.0765204
	403	0.026267	0.0773722
	404	0.0260472	0.0789933
	405	0.0258548	0.0811501
	406	0.02569	0.0833894
	407	0.0258686	0.0846945
	408	0.0254564	0.0865766
	409	0.0253053	0.0888297
	410	0.0251817	0.0916459
	411	0.0247695	0.0954101
	412	0.0248108	0.0968664
	413	0.0244536	0.100713
	414	0.0242475	0.103914
	415	0.024797	0.109272
	416	0.0244124	0.112363
	417	0.0241513	0.116415
	418	0.024014	0.120784
	419	0.0238079	0.124342
	420	0.0230523	0.126691
	421	0.0232996	0.130483
	422	0.0232034	0.136171
	423	0.0229561	0.139646
	424	0.0224616	0.144592
	425	0.0227501	0.150596
	426	0.0227638	0.156242
	427	0.0226539	0.162039
	428	0.0226814	0.166875
	429	0.022544	0.17575
	430	0.0229012	0.182646
	431	0.0225303	0.191068
	432	0.0219533	0.196384
	433	0.0216922	0.203404
	434	0.0218296	0.210685
	435	0.0224753	0.220536
	436	0.0221593	0.23007
	437	0.022544	0.239054
	438	0.02286	0.252806
	439	0.023121	0.263439
	440	0.0232446	0.270583
	441	0.0237255	0.283071
	442	0.024536	0.293649
	443	0.0250443	0.310368
	444	0.0253878	0.319476
	445	0.0261021	0.33364
	446	0.0267066	0.348793
	447	0.0270638	0.359179
	448	0.0278194	0.371969
	449	0.0289459	0.388784
	450	0.0300999	0.404336
	451	0.0306357	0.41681
	452	0.031927	0.436414
	453	0.0332871	0.454946
	454	0.0341938	0.467681
	455	0.0352653	0.48675
	456	0.0371474	0.506862
	457	0.0390433	0.528513
	458	0.0401423	0.541317
	459	0.040472	0.542169
	460	0.0427525	0.561525
	461	0.0444011	0.580827
	462	0.0455413	0.59098
	463	0.0469426	0.605459
	464	0.0490445	0.623003
	465	0.0522043	0.655287
	466	0.0533445	0.6607
	467	0.0549793	0.671182
	468	0.0559685	0.678367
	469	0.0577544	0.695196
	470	0.059348	0.706557
	471	0.0609553	0.722177
	472	0.0623154	0.732055
	473	0.063648	0.748032
	474	0.0658461	0.766194
	475	0.0662719	0.774162
	476	0.067055	0.782954
	477	0.0686074	0.797997
	478	0.0701323	0.815403
	479	0.0728936	0.837356
	480	0.0749131	0.864255
	481	0.0773859	0.894314
	482	0.0762869	0.881524
	483	0.0748444	0.890302
	484	0.0787185	0.899081
	485	0.0821942	0.909831
	486	0.0822354	0.920581
	487	0.0816859	0.910951
	488	0.0864255	0.945144
	489	0.0939951	0.957639
	490	0.0910415	0.970134
	491	0.090698	0.973541
	492	0.0960284	0.976948
	493	0.100012	1
	494	0.10015	0.977277
	495	0.0999986	0.102423
	496	0.104697	0.961534
	497	0.107348	0.954596
	498	0.106057	0.908093
	499	0.106716	0.874311
	500	0.107115	0.852908
	501	0.107774	0.83215
	502	0.108544	0.786883
	503	0.107362	0.755272
	504	0.105933	0.711915
	505	0.104546	0.668517	0.0441521	0.706629
	506	0.101084	0.621052	0.0473558	0.742129
	507	0.0977044	0.56382	0.0532102	0.80243
	508	0.093322	0.510132	0.0576335	0.84141
	509	0.0894891	0.469275	0.0635205	0.892295
	510	0.0834993	0.4167	0.0684805	0.920282
	511	0.0783888	0.376585	0.0738633	0.956694
	512	0.0727837	0.328873	0.0786281	0.981412
	513	0.0654477	0.286272	0.0825961	0.990731
	514	0.0609966	0.258356	0.0866617	1
	515	0.0537704	0.217376	0.0887433	0.997544
	516	0.0458711	0.178758	0.0905646	0.989169
	517	0.0395791	0.149895	0.091085	0.966077
	518	0.0325864	0.119081	0.0910525	0.939147
	519	0.0273798	0.0982402	0.0902069	0.916314
	520	0.023959	0.0849281	0.0878488	0.879139
	521	0.0199338	0.0692668	0.0854257	0.847948
	522	0.0164993	0.0557761	0.0824335	0.807341
	523	0.0142463	0.0481378	0.0784818	0.765433
	524	0.010853	0.0363369	0.0744487	0.72668
	525	0.0085038	0.027943	0.071489	0.696774
	526	0.00677282	0.0214312	0.0668054	0.658525
	527	0.0055364	0.0173648	0.0627724	0.622959
	528	0.00449231	0.0140127	0.0602355	0.599232
	529	0.00401148	0.0122817	0.0565765	0.56983
	530	0.00377794	0.0107706	0.0541209	0.551779
	531			0.0511286	0.525613
	532			0.0484941	0.50387
	533			0.0460873	0.4839
	534			0.0441683	0.469606
	535			0.0423958	0.452514
	536			0.041111	0.441505
	537			0.0394035	0.425746
	538			0.0380212	0.414151
	539			0.0368178	0.407338
	540			0.0355819	0.395661
	541			0.0346874	0.385627
	542			0.0338418	0.375675
	543			0.0331913	0.370178
	544			0.0325571	0.362714
	545			0.0321343	0.355526
	546			0.031191	0.349379
	547			0.0306381	0.338938
	548			0.030443	0.333751
	549			0.0296624	0.325798
	550			0.0293209	0.319017
	551			0.0287354	0.309406
	552			0.0282801	0.300885
	553			0.0278085	0.290737
	554			0.0272068	0.284069
	555			0.0266539	0.272962
	556			0.0256619	0.261823
	557			0.0247024	0.250098
	558			0.0242308	0.24278
	559			0.0234827	0.231006
	560			0.0224094	0.220468
	561			0.0217589	0.212515
	562			0.0209133	0.202043
	563			0.0201327	0.194985
	564			0.0191244	0.184967
	565			0.0183601	0.175405
	566			0.0174819	0.166786
	567			0.0169778	0.160411
	568			0.0160509	0.151922
	569			0.0152215	0.144572
	570			0.0144246	0.137498
	571			0.013888	0.131383
	572			0.0131074	0.125903
	573			0.0126195	0.119251
	574			0.0121642	0.115121
	575			0.0115625	0.109234
	576			0.0108957	0.104534
	577			0.0104729	0.0996227
	578			0.0102615	0.0960288
	579			0.00977363	0.0919794
	580			0.00931829	0.0879627
	581			0.0088792	0.0845313
	582			0.00855396	0.0821082
	583			0.00834255	0.0783517
	584			0.00798478	0.0757334
	585			0.00780589	0.0730989
	586			0.00744812	0.0705783
	587			0.00707409	0.0676023
	588			0.00692773	0.0646751
	589			0.00673258	0.0631952
	590			0.00652117	0.0606746
	591			0.00624471	0.0590483
	592			0.00606583	0.0566903
	593			0.00591947	0.0544298
	594			0.00567554	0.052641
	595			0.00541534	0.0507383
	596			0.00523645	0.0494373
	597			0.00515514	0.0479249
	598			0.00492747	0.0457295
	599			0.00474859	0.0437943

## Sheet: fig.1c
	Wavel. (nm)	ΔF/F0
	350	1.26214
	351	1.30556
	352	1.33628
	353	1.2619
	354	1.05
	355	1.20423
	356	1.33813
	357	1.20382
	358	1.15976
	359	1.18539
	360	1.40449
	361	1.1564
	362	1.26733
	363	1.22685
	364	1.23581
	365	1.14232
	366	1.17153
	367	1.31868
	368	1.28223
	369	1.33447
	370	1.20303
	371	1.38596
	372	1.25397
	373	1.29688
	374	1.32494
	375	1.33813
	376	1.21171
	377	1.31222
	378	1.27815
	379	1.40789
	380	1.39832
	381	1.42562
	382	1.44444
	383	1.46573
	384	1.54415
	385	1.55804
	386	1.51149
	387	1.55048
	388	1.60345
	389	1.64218
	390	1.65121
	391	1.7556
	392	1.81853
	393	1.84045
	394	1.80927
	395	1.80379
	396	1.8951
	397	1.91126
	398	2.10995
	399	2.06325
	400	2.24955
	401	2.29806
	402	2.33333
	403	2.54137
	404	2.5689
	405	2.60954
	406	2.67553
	407	2.8875
	408	2.91037
	409	3.22099
	410	3.32963
	411	3.63168
	412	3.64179
	413	3.84171
	414	4.08238
	415	4.26602
	416	4.52953
	417	4.82869
	418	5.012
	419	5.07004
	420	5.51793
	421	5.749
	422	6.1245
	423	6.47677
	424	6.72455
	425	6.98992
	426	7.37247
	427	7.98563
	428	8.34369
	429	8.83716
	430	9.12842
	431	9.72163
	432	10.0974
	433	10.5246
	434	11.0307
	435	11.1151
	436	11.8724
	437	12.1426
	438	12.3737
	439	12.5435
	440	12.7601
	441	12.8218
	442	13.1379
	443	13.3217
	444	13.4805
	445	13.115
	446	13.5349
	447	13.3489
	448	13.5239
	449	13.3899
	450	13.3644
	451	13.3375
	452	13.1932
	453	13.1212
	454	12.9697
	455	12.9764
	456	12.777
	457	12.7789
	458	12.4105
	459	12.3572
	460	12.0647
	461	12.039
	462	11.8688
	463	11.6356
	464	11.5047
	465	11.4149
	466	11.384
	467	11.1276
	468	10.872
	469	10.8501
	470	10.524
	471	10.3866
	472	10.2288
	473	10.1422
	474	10.0476
	475	9.96723
	476	9.95536
	477	9.8383
	478	9.93947
	479	9.99165
	480	9.83802
	481	9.80028
	482	9.94057
	483	9.79907
	484	9.63803
	485	9.65366
	486	9.50302
	487	9.41709
	488	9.28024
	489	9.1355
	490	8.90293
	491	8.65577
	492	8.44085
	493	8.32845
	494	8.00692
	495	7.82754
	496	7.56996
	497	7.24537
	498	6.93257
	499	6.71089
	500	6.43441
	501	6.07519
	502	5.64973
	503	5.40209
	504	5.08233
	505	4.93134
	506	4.55346
	507	4.25372
	508	4.13028
	509	3.79452
	510	3.57705
	511	3.4039
	512	3.19106
	513	2.97673
	514	2.88632
	515	2.70177
	516	2.67976
	517	2.49955
	518	2.34337
	519	2.40445
	520	2.34006
	521	2.31725
	522	2.075
	523	2.3526
	524	2.33077
	525	2.36538

## Sheet: fig.1d
	Wavel. (nm)	ΔF/F0
	780	3.03287
	800	4.16682
	820	6.47614
	840	8.86818
	860	11.0226
	880	12.5453
	900	12.8816
	920	11.3849
	940	10.0006
	960	9.85376
	980	8.45028
	1000	6.10159

## Sheet: fig.1e
		test 1	test 2	test 3	test 1	test 2	test 3
	cNMP (μM)	ΔF/F0, G-Flamp1-cAMP			ΔF/F0, G-Flamp1-cGMP
	0.001	-0.00390888	-0.00508388	-0.00297878
	0.01	-0.00183785	0.000762581	-0.000664438	-0.00158812	-0.0107255	-0.00209697
	0.1	0.0282835	0.0341319	0.028835	-0.00276903	-0.00963708	-0.00251026
	0.5	0.148796	0.185059	0.163743	0	-0.0040215	-0.00113937
	1	0.276513	0.327584	0.321478	0.00659372	-0.000526928	0.00504047
	2	0.469385	0.472627	0.445174	0.0147026	0.0120845	0.0173867
	5	0.717198	0.740274	0.71416	0.0427871	0.0336818	0.0339905
	10	0.855099	0.897694	0.854113	0.071605	0.0665616	0.0746481
	25	0.966774	0.950278	0.932804	0.136206	0.130336	0.141588
	100	1.00146	0.996937	0.982628	0.222487	0.230732	0.241419
	500	1	1	1	0.289706	0.27803	0.280576
	1000				0.286513	0.295552	0.288739
	2000				0.297659	0.297659	0.297659
	cNMP (μM)	average ΔF/F0, G-Flamp1-cAMP	average ΔF/F0, G-Flamp1-cGMP	fit, cAMP	fit, cGMP	sem, cAMP	sem, cGMP
	0.001	-0.00399051		-0.00080367		0.000609059
	0.01	-0.000579901	-0.00480352	0.0013651	-0.00562576	0.000751868	0.00296462
	0.1	0.0304168	-0.00497212	0.0296	-0.00476255	0.00186436	0.00233367
	0.5	0.165866	-0.00172029	0.1612	-0.000850889	0.0105219	0.00119669
	1	0.308525	0.00370242	0.2967	0.00395887	0.0161026	0.00216169
	2	0.462395	0.0147246	0.4809	0.0132161	0.0086616	0.00153063
	5	0.723877	0.0368198	0.7253	0.0380409	0.00824515	0.00298497
	10	0.868969	0.0709382	0.8556	0.0713787	0.0143655	0.00235804
	25	0.949952	0.136044	0.9481	0.135078	0.00980758	0.00324921
	100	0.993676	0.231546	0.9951	0.231698	0.00567597	0.00548059
	500	1	0.282771	1.0062	0.28361	0	0.00354473
	1000		0.290268		0.291587		0.00271902
	2000		0.297659		0.295695		0

## Sheet: fig.1f
	Time (s)	ΔF, 0.25 uM	ΔF, 0.5 uM	ΔF,, 1 uM	ΔF, 2.5 uM	ΔF, 5 uM	ΔF, 25 uM		0.25 uM fit	0.5 uM fit	1 uM fit	2.5 uM fit	5 uM fit	25 uM fit
	0.005	-0.0384	-0.0213867	0.0049	0.0358467	0.0949033	0.543247		-0.0201311	-0.0257248	0.00600124	-0.00513922	0.0614266	0.586701
	0.01	0.01562	0.02036	0.11334	0.183567	0.406307	1.3333		0.00487737	0.0222056	0.0958511	0.211004	0.446702	1.45823
	0.015	0.0299967	0.0636267	0.177	0.36254	0.727013	2.01933		0.0287768	0.0679007	0.180829	0.409922	0.786044	2.09614
	0.02	0.05054	0.12354	0.22858	0.562607	1.02519	2.58562		0.0516163	0.111465	0.261199	0.592988	1.08493	2.56305
	0.025	0.0396667	0.12263	0.306787	0.698743	1.2611	2.97447		0.073443	0.152997	0.337211	0.761464	1.34818	2.90481
	0.03	0.0878033	0.173853	0.419273	0.852393	1.55667	3.2377		0.0943017	0.192592	0.409101	0.916513	1.58005	3.15496
	0.035	0.11459	0.23408	0.479083	1.03635	1.78489	3.38739		0.114235	0.230341	0.477093	1.05921	1.78427	3.33805
	0.04	0.135877	0.272643	0.538813	1.20633	1.97817	3.57378		0.133285	0.266329	0.541398	1.19053	1.96414	3.47206
	0.045	0.142617	0.291603	0.595197	1.2997	2.09435	3.61263		0.15149	0.300639	0.602216	1.31138	2.12257	3.57015
	0.05	0.179453	0.332367	0.677627	1.42478	2.3145	3.63392		0.168888	0.333349	0.659737	1.42261	2.26211	3.64195
	0.055	0.215457	0.383353	0.729663	1.55607	2.44675	3.68141		0.185514	0.364533	0.714138	1.52496	2.38502	3.6945
	0.06	0.201583	0.379787	0.75499	1.64643	2.48169	3.72351		0.201403	0.394263	0.76559	1.61917	2.49327	3.73297
	0.065	0.217397	0.436097	0.832063	1.72448	2.6273	3.78769		0.216587	0.422606	0.814251	1.70586	2.58862	3.76112
	0.07	0.260133	0.454627	0.891033	1.79083	2.72693	3.71847		0.231098	0.449627	0.860274	1.78565	2.67259	3.78173
	0.075	0.262947	0.47361	0.913057	1.89878	2.79509	3.75066		0.244965	0.475389	0.903802	1.85907	2.74656	3.79681
	0.08	0.272023	0.500403	0.942287	1.94592	2.80132	3.81487		0.258217	0.499948	0.944969	1.92665	2.81171	3.80785
	0.085	0.263427	0.51507	0.98107	1.98821	2.87196	3.79801		0.270882	0.523363	0.983903	1.98884	2.86909	3.81593
	0.09	0.304557	0.5625	1.0526	2.04865	2.97389	3.75487		0.282985	0.545685	1.02073	2.04607	2.91963	3.82185
	0.095	0.303747	0.584473	1.03832	2.12716	2.99755	3.76817		0.294551	0.566967	1.05555	2.09875	2.96414	3.82618
	0.1	0.30902	0.601633	1.07974	2.16759	2.97206	3.83821		0.305604	0.587255	1.08849	2.14722	3.00335	3.82935
	0.105	0.315043	0.596527	1.13958	2.17837	3.04785	3.80287		0.316168	0.606598	1.11964	2.19183	3.03788	3.83167
	0.11	0.33723	0.623217	1.16198	2.22468	3.12104	3.76453		0.326262	0.625039	1.14911	2.23289	3.0683	3.83336
	0.115	0.3392	0.651953	1.16831	2.29636	3.09598	3.80659		0.335909	0.642619	1.17697	2.27067	3.09509	3.83461
	0.12	0.330597	0.66101	1.19492	2.32256	3.07931	3.83189		0.345129	0.65938	1.20333	2.30545	3.11868	3.83552
	0.125	0.340773	0.6596	1.24507	2.32066	3.14325	3.79747		0.353939	0.675359	1.22825	2.33745	3.13947	3.83618
	0.13	0.377833	0.709287	1.25782	2.36755	3.20076	3.78244		0.362359	0.690592	1.25183	2.3669	3.15777	3.83667
	0.135	0.36611	0.718317	1.24874	2.41555	3.14912	3.83653		0.370405	0.705116	1.27412	2.394	3.17389	3.83703
	0.14	0.370747	0.705753	1.2855	2.41222	3.14133	3.82949		0.378095	0.718962	1.29521	2.41895	3.18809	3.83729
	0.145	0.400743	0.72448	1.34224	2.41324	3.21383	3.79044		0.385443	0.732162	1.31515	2.4419	3.2006	3.83748
	0.15	0.40299	0.744147	1.32824	2.44496	3.23535	3.80609		0.392466	0.744746	1.33401	2.46303	3.21162	3.83762
	0.155	0.386757	0.7638	1.32566	2.50924	3.18661	3.84954		0.399177	0.756744	1.35185	2.48247	3.22132	3.83772
	0.16	0.385433	0.74691	1.36213	2.4769	3.20101	3.84112		0.40559	0.768182	1.36873	2.50037	3.22987	3.8378
	0.165	0.42012	0.771133	1.3863	2.47812	3.24807	3.80128		0.411719	0.779087	1.38468	2.51683	3.23739	3.83785
	0.17	0.434433	0.796	1.40021	2.53729	3.23393	3.79329		0.417577	0.789483	1.39977	2.53199	3.24402	3.83789
	0.175	0.413597	0.79582	1.39469	2.55845	3.2181	3.85059		0.423174	0.799394	1.41405	2.54594	3.24986	3.83792
	0.18	0.414017	0.78509	1.42603	2.53128	3.22349	3.83183		0.428524	0.808843	1.42755	2.55877	3.255	3.83794
	0.185	0.43061	0.822807	1.46065	2.54057	3.2895	3.78958		0.433636	0.817851	1.44031	2.57059	3.25953	3.83796
	0.19	0.449533	0.849373	1.43429	2.58466	3.26191	3.81135		0.438521	0.82644	1.45239	2.58146	3.26352	3.83797
	0.195	0.428637	0.83431	1.43777	2.61214	3.21952	3.85432		0.44319	0.834627	1.46381	2.59146	3.26704	3.83798
	0.2	0.435367	0.841077	1.47748	2.5676	3.25571	3.8159		0.447652	0.842433	1.47461	2.60067	3.27013	3.83798
	0.205	0.465877	0.85215	1.50076	2.5865	3.28574	3.8142		0.451916	0.849875	1.48483	2.60914	3.27286	3.83799
	0.21	0.451363	0.872113	1.47942	2.63169	3.26742	3.83751		0.45599	0.85697	1.49449	2.61694	3.27526	3.83799
	0.215	0.440933	0.864783	1.48368	2.63964	3.24207	3.85721		0.459884	0.863734	1.50362	2.62412	3.27738	3.83799
	0.22	0.463883	0.874473	1.54136	2.60988	3.27942	3.81543		0.463606	0.870182	1.51227	2.63073	3.27924	3.838
	0.225	0.47391	0.884563	1.51609	2.63734	3.29223	3.79216		0.467162	0.87633	1.52044	2.6368	3.28088	3.838
	0.23	0.462703	0.88605	1.50578	2.65256	3.25458	3.84784		0.470561	0.882191	1.52817	2.6424	3.28232	3.838
	0.235	0.45066	0.88426	1.51535	2.64683	3.24487	3.87572		0.473809	0.887778	1.53548	2.64755	3.2836	3.838
	0.24	0.481853	0.89009	1.55572	2.6338	3.29489	3.81451		0.476913	0.893105	1.5424	2.65228	3.28472	3.838
	0.245	0.476937	0.904687	1.54905	2.65244	3.30037	3.80893		0.479879	0.898184	1.54894	2.65665	3.28571	3.838
	0.25	0.479403	0.918827	1.54092	2.67243	3.26462	3.85157		0.482713	0.903025	1.55512	2.66066	3.28658	3.838
	0.255	0.45151	0.900403	1.53656	2.64637	3.25951	3.87953		0.485422	0.907641	1.56097	2.66435	3.28734	3.838
	0.26	0.482427	0.913773	1.58853	2.65063	3.30454	3.81978		0.488011	0.912042	1.5665	2.66775	3.28802	3.838
	0.265	0.498177	0.915913	1.5662	2.68231	3.31121	3.83408		0.490485	0.916237	1.57174	2.67088	3.28861	3.838
	0.27	0.475163	0.917217	1.55531	2.69852	3.24792	3.87482		0.49285	0.920237	1.57668	2.67376	3.28913	3.838
	0.275	0.479147	0.909783	1.58313	2.65826	3.26874	3.85653		0.495109	0.92405	1.58136	2.67641	3.28959	3.838
	0.28	0.504077	0.927393	1.60785	2.64634	3.3027	3.81076		0.497268	0.927686	1.58579	2.67884	3.29	3.838
	0.285	0.500793	0.929233	1.57821	2.70922	3.30322	3.84722		0.499332	0.931152	1.58998	2.68109	3.29036	3.838
	0.29	0.491387	0.917687	1.58335	2.69242	3.24687	3.86512		0.501304	0.934456	1.59394	2.68315	3.29067	3.838
	0.295	0.49163	0.917687	1.60017	2.66256	3.2609	3.85077		0.503188	0.937606	1.59768	2.68505	3.29095	3.838
	0.3	0.514553	0.946623	1.61609	2.68563	3.31767	3.8103		0.504989	0.940609	1.60122	2.6868	3.29119	3.838
	0.305	0.517737	0.938213	1.58252	2.72651	3.2894	3.85258		0.506711	0.943472	1.60457	2.68841	3.29141	3.838
	0.31	0.48096	0.926273	1.60931	2.67882	3.24996	3.87311		0.508355	0.946202	1.60774	2.68989	3.2916	3.838
	0.315	0.509163	0.930887	1.62725	2.65751	3.29086	3.82923		0.509927	0.948804	1.61074	2.69126	3.29177	3.838
	0.32	0.525197	0.951087	1.61576	2.68161	3.31842	3.81446		0.511429	0.951285	1.61357	2.69251	3.29191	3.838
	0.325	0.522673	0.958193	1.6062	2.7092	3.26569	3.85178		0.512865	0.95365	1.61625	2.69367	3.29204	3.838
	0.33	0.497313	0.945217	1.61422	2.697	3.24849	3.87563		0.514237	0.955905	1.61879	2.69473	3.29216	3.838
	0.335	0.513547	0.943403	1.62942	2.67619	3.29774	3.83982		0.515548	0.958055	1.62118	2.69571	3.29226	3.838
	0.34	0.542277	0.95603	1.62566	2.70805	3.31884	3.81532		0.516801	0.960104	1.62345	2.69661	3.29235	3.838
	0.345	0.524073	0.960913	1.60912	2.70885	3.27745	3.86782		0.517998	0.962058	1.6256	2.69744	3.29242	3.838
	0.35	0.507063	0.947173	1.6215	2.67199	3.25812	3.86635		0.519142	0.963921	1.62762	2.6982	3.29249	3.838
	0.355	0.512083	0.9731	1.64153	2.67323	3.29976	3.81092		0.520236	0.965697	1.62954	2.6989	3.29255	3.838
	0.36	0.530763	0.982993	1.62224	2.72064	3.33163	3.82532		0.521281	0.96739	1.63136	2.69954	3.29261	3.838
	0.365	0.512733	0.976287	1.62598	2.70489	3.24923	3.87946		0.522279	0.969004	1.63307	2.70014	3.29265	3.838
	0.37	0.5107	0.958093	1.64604	2.6936	3.28113	3.87511		0.523234	0.970543	1.6347	2.70069	3.29269	3.838
	0.375	0.53212	0.971717	1.65588	2.68799	3.33037	3.80609		0.524146	0.97201	1.63623	2.70119	3.29273	3.838
	0.38	0.533267	0.986957	1.63477	2.71361	3.30904	3.84467		0.525017	0.973409	1.63768	2.70165	3.29276	3.838
	0.385	0.521303	0.974817	1.63816	2.7286	3.27745	3.8886		0.52585	0.974742	1.63905	2.70208	3.29279	3.838
	0.39	0.516297	0.958857	1.64761	2.67398	3.28806	3.85092		0.526646	0.976013	1.64035	2.70247	3.29282	3.838
	0.395	0.540553	0.986177	1.66245	2.69097	3.3477	3.81408		0.527407	0.977225	1.64158	2.70283	3.29284	3.838
	0.4	0.539167	0.99627	1.63133	2.72795	3.31232	3.85108		0.528134	0.978381	1.64274	2.70316	3.29286	3.838
	0.405	0.524427	0.97896	1.62297	2.7034	3.25767	3.87254		0.528829	0.979482	1.64384	2.70347	3.29287	3.838
	0.41	0.51293	0.96836	1.66748	2.67484	3.30538	3.84754		0.529493	0.980532	1.64488	2.70375	3.29289	3.838
	0.415	0.548433	0.9845	1.64514	2.70031	3.35147	3.82302		0.530127	0.981534	1.64586	2.70401	3.2929	3.838
	0.42	0.534733	0.99281	1.6262	2.72296	3.30097	3.87117		0.530733	0.982488	1.64679	2.70425	3.29291	3.838
	0.425	0.517827	0.98014	1.63091	2.70746	3.26878	3.90988		0.531313	0.983398	1.64767	2.70447	3.29292	3.838
	0.43	0.532177	0.985237	1.6658	2.677	3.31043	3.83941		0.531867	0.984266	1.6485	2.70467	3.29293	3.838
	0.435	0.55652	1.00186	1.65412	2.70979	3.33548	3.82842		0.532396	0.985093	1.64929	2.70485	3.29294	3.838
	0.44	0.53011	0.99689	1.62927	2.72332	3.30605	3.87167		0.532902	0.985881	1.65003	2.70503	3.29295	3.838
	0.445	0.52492	0.985497	1.65203	2.68855	3.277	3.87836		0.533385	0.986633	1.65073	2.70518	3.29295	3.838
	0.45	0.53729	0.987923	1.67673	2.68955	3.31785	3.82045		0.533847	0.98735	1.6514	2.70533	3.29296	3.838
	0.455	0.554507	1.00336	1.65588	2.72455	3.33395	3.82722		0.534288	0.988033	1.65203	2.70546	3.29296	3.838
	0.46	0.531703	0.994373	1.64159	2.73229	3.27798	3.88189		0.53471	0.988684	1.65262	2.70558	3.29297	3.838
	0.465	0.52305	0.984197	1.65507	2.70335	3.27547	3.8806		0.535113	0.989305	1.65319	2.7057	3.29297	3.838
	0.47	0.54815	0.99201	1.65718	2.68683	3.32807	3.83547		0.535498	0.989897	1.65372	2.7058	3.29298	3.838
	0.475	0.54395	1.00756	1.64518	2.71871	3.30635	3.85815		0.535867	0.990462	1.65422	2.7059	3.29298	3.838
	0.48	0.531883	0.99231	1.6334	2.72755	3.26522	3.90726		0.536218	0.991	1.6547	2.70598	3.29298	3.838
	0.485	0.52751	0.986527	1.65533	2.71367	3.27422	3.86414		0.536555	0.991513	1.65515	2.70607	3.29298	3.838
	0.49	0.555007	0.996203	1.66389	2.70272	3.32953	3.82865		0.536876	0.992002	1.65557	2.70614	3.29299	3.838
	0.495	0.536317	1.00871	1.64492	2.74224	3.31328	3.85168		0.537183	0.992468	1.65598	2.70621	3.29299	3.838
	0.5	0.520933	0.990027	1.64487	2.73361	3.27733	3.90711		0.537476	0.992913	1.65636	2.70627	3.29299	3.838

## Sheet: fig.2b
		test 1	test 2	test 3
before Fsk		Normalized intensity			average	std	n=3	sem
	GCaMP6s	0.999309	1.0859	0.914791	1	0.0855566		0.0493961
	cAMPr	1.10786	1.10371	1.05773	1.08977	0.0278245		0.0160645
	Flamindo2	0.219169	0.204668	0.224969	0.216268	0.0104566		0.00603715
	G-Flamp1	0.535699	0.538185	0.634719	0.569535	0.056465		0.0326001
		test 1	test 2	test 3
after Fsk		Normalized intensity			average	std	n=3	sem
	GCaMP6s	1.09999	1.13686	0.998067	1.0783	0.071892		0.0415069
	cAMPr	1.48529	1.49606	1.34236	1.44124	0.085803		0.0495384
	Flamindo2	0.0787184	0.068775	0.0766469	0.0747134	0.00524608		0.00302882
	G-Flamp1	2.50822	2.51319	2.58776	2.53639	0.0445607		0.0257271
		Avgrage before Fsk	Average after Fsk	sem before Fsk	sem after Fsk
	GCaMP6s	1	1.0783	0.0493961	0.0415069
	cAMPr	1.08977	1.44124	0.0160645	0.0495384
	Flamindo2	0.216268	0.0747134	0.00603715	0.00302882
	G-Flamp1	0.569535	2.53639	0.0326001	0.0257271

## Sheet: fig.2c
	Time (min)	average ΔF/F0, G-Flamp1	average ΔF/F0, G-Flamp1-mut	sem, G-Flamp1	sem, G-Flamp1-mut
	0	-0.0342505	-0.0385659	0.00201906	0.00254507
	0.25	-0.0173119	-0.021238	0.00143408	0.00142891
	0.5	-0.00870283	-0.0103753	0.000909731	0.00134784
	0.75	-0.00214598	-0.00298421	0.000648715	0.000984113
	1	0.00294519	0.00179521	0.000307485	0.000514422
	1.25	0.00723871	0.00698646	0.000535277	0.000419815
	1.5	0.00950896	0.0115394	0.000821098	0.000751589
	1.75	0.0119382	0.0151575	0.00103936	0.00122412
	2	0.0143356	0.0182502	0.00140037	0.00148626
	2.25	0.0164446	0.0194345	0.00159076	0.00178591
	2.5	-0.00354388	0.0254555	0.00499272	0.0048268
	2.75	0.0153603	0.049505	0.00564897	0.0086614
	3	0.0845861	0.055886	0.00865681	0.0113375
	3.25	0.203306	0.0564038	0.0193903	0.0126449
	3.5	0.366705	0.0555467	0.0363922	0.0130676
	3.75	0.571948	0.0546479	0.0571599	0.0131514
	4	0.815878	0.0542884	0.0814077	0.0129341
	4.25	1.09623	0.0553325	0.109004	0.012564
	4.5	1.41072	0.0560202	0.138493	0.0123557
	4.75	1.75603	0.0573963	0.169738	0.0122289
	5	2.13306	0.0586978	0.202821	0.0122915
	5.25	2.54258	0.0595219	0.23749	0.0122809
	5.5	2.97479	0.059805	0.274296	0.0124518
	5.75	3.42574	0.0608242	0.311216	0.0125131
	6	3.88281	0.0622093	0.346305	0.0122271
	6.25	4.35266	0.0629676	0.380856	0.0119632
	6.5	4.81207	0.0642811	0.410919	0.01191
	6.75	5.25813	0.0650344	0.435463	0.0120221
	7	5.68368	0.0659088	0.454188	0.0119445
	7.25	6.08007	0.0672668	0.465959	0.0117209
	7.5	6.44783	0.069512	0.471771	0.0118631
	7.75	6.7819	0.0710812	0.470723	0.0119732
	8	7.1027	0.0740586	0.467283	0.0120481
	8.25	7.39759	0.0765394	0.458932	0.0119664
	8.5	7.67012	0.0779357	0.448335	0.0120297
	8.75	7.93187	0.080105	0.435328	0.012147
	9	8.18535	0.0831843	0.421325	0.0120327
	9.25	8.41519	0.0859976	0.405102	0.0119408
	9.5	8.64064	0.0898706	0.38937	0.0119471
	9.75	8.85409	0.0924511	0.37393	0.012135
	10	9.05289	0.0953141	0.357139	0.0124775
	10.25	9.24427	0.0977265	0.341168	0.0128657
	10.5	9.40917	0.100443	0.325226	0.0129513
	10.75	9.57471	0.103687	0.31011	0.0132301
	11	9.72599	0.10616	0.294905	0.0134151
	11.25	9.87202	0.108296	0.280431	0.0133795
	11.5	9.99323	0.110231	0.266917	0.0133572
	11.75	10.1057	0.113578	0.254301	0.0132179
	12	10.2064	0.116935	0.241719	0.0131862
	12.25	10.3012	0.119728	0.22925	0.0134068
	12.5	10.3891	0.121536	0.217617	0.0135541
	12.75	10.4692	0.124415	0.20762	0.0135647
	13	10.5439	0.126693	0.199105	0.0133846
	13.25	10.6085	0.128705	0.191148	0.0135585
	13.5	10.6736	0.131126	0.182902	0.0136962
	13.75	10.7222	0.134449	0.17672	0.0138256
	14	10.7715	0.138193	0.171354	0.0140239
	14.25	10.8141	0.140905	0.167009	0.0140856
	14.5	10.8582	0.144093	0.162844	0.0141512
	14.75	10.896	0.145786	0.160123	0.0142665
	15	10.9249	0.149434	0.157939	0.0147411
	15.25	10.9529	0.152706	0.156116	0.0149189
	15.5	10.967	0.156493	0.155694	0.0152903
	15.75	10.9909	0.159929	0.154921	0.0151775
	16	11.0077	0.163449	0.154616	0.0156084
	16.25	11.0318	0.167113	0.153401	0.0158739
	16.5	11.043	0.17071	0.153079	0.016301
	16.75	11.0468	0.174467	0.152541	0.0166223
	17	11.0621	0.178555	0.152018	0.016834
	17.25	11.0729	0.182324	0.153156	0.0169719

## Sheet: fig.2d
	peak ΔF/F0, G-Flamp1	average	std	n=34	sem		peak ΔF/F0, cAMPr	average	std	n=33	sem		peak ΔF/F0, Flamindo2	average	std	n=42	sem		peak ΔF/F0, Pink Flamindo	average	std	n=34	sem		peak ΔF/F0, R-FlincA	avg	std	n=18	sem
	9.79875	11.0729	0.893044		0.153156		0.577132	0.447906	0.113744		0.0198002		-0.239232	-0.232286	0.0340184		0.00524915		0.868495	1.17352	0.304001		0.0521357		0.247382	0.742226	0.449759		0.106009
	10.5503						0.449375						-0.258019						0.814172						0.316531
	10.6066						0.558654						-0.218581						0.828869						0.325683
	12.027						0.442595						-0.29036						0.847						0.596408
	10.119						0.498919						-0.269666						0.96667						0.535718
	10.9416						0.446527						-0.25024						0.782964						0.468839
	12.1038						0.364658						-0.244296						0.677957						0.398824
	11.7259						0.548006						-0.263903						0.741294						0.384699
	11.6611						0.635596						-0.259503						0.801509						0.502856
	9.01605						0.607649						-0.24199						0.827825						0.503272
	10.3401						0.48393						-0.230256						0.834425						1.62448
	11.1773						0.417852						-0.240852						0.856678						1.43642
	9.96602						0.488421						-0.26874						0.899632						1.50855
	10.3815						0.422011						-0.254347						1.27074						1.30089
	9.50456						0.447455						-0.235231						1.32634						0.96476
	10.2938						0.596759						-0.256854						1.3445						0.825922
	12.2683						0.625887						-0.221763						1.44472						0.956517
	9.68965						0.526566						-0.251078						1.40557						0.462324
	11.4121						0.537247						-0.23886						1.51063
	11.8597						0.392481						-0.264881						1.45134
	11.7015						0.45014						-0.239705						1.024
	11.2676						0.574227						-0.280429						1.4062
	11.0835						0.380241						-0.272798						1.58341
	11.5084						0.303486						-0.194415						1.43853
	10.9823						0.374464						-0.125884						1.50446
	12.259						0.240564						-0.228645						1.54092
	11.9852						0.316348						-0.233412						1.48925
	11.7783						0.158752						-0.188239						1.53442
	10.9012						0.34133						-0.211868						0.981119
	11.3598						0.489956						-0.210558						1.37079
	10.1811						0.318431						-0.151089						1.41473
	12.0361						0.384486						-0.192122						1.38964
	12.0211						0.380758						-0.16967						1.30569
	11.9701												-0.217946						1.41525
													-0.207308
													-0.247308
													-0.250462
													-0.230599
													-0.195032
													-0.21424
													-0.241545
													-0.254086

## Sheet: fig.2e
	Time (min)	average ΔF/F0, cAMPr	average ΔF/F0, G-Flamp1	average ΔF/F0, Flamindo2	average ΔF/F0, Pink Flamindo	average ΔF/F0, R-FlincA	sem, cAMPr	sem, G-Flamp1	sem, Flamindo2	sem, Pink Flamindo	sem, R-FlincA
	0	-0.0450837	-0.0110537	-0.0251778	0.00744628	0.00699817	0.00421536	0.00430719	0.00634432	0.00270639	0.00446223
	0.25	-0.0129767	-0.00183456	0.00841138	0.00607008	0.00568786	0.00304282	0.00308641	0.00306431	0.00204554	0.00284289
	0.5	0.0027461	0.000691883	0.0122937	0.00389978	0.00491765	0.0016457	0.00225023	0.00185619	0.00126735	0.00243263
	0.75	0.0085057	0.00212028	0.0128318	0.00160016	0.00211666	0.00159199	0.0013834	0.00133986	0.000902566	0.0014174
	1	0.00989853	0.00290263	0.0103582	-0.00098644	9.05337e-05	0.00124863	0.000769779	0.000997059	0.000973809	0.00252138
	1.25	0.00879113	0.00233728	0.00546787	-0.00272565	-0.00097688	0.00131068	0.000908904	0.00155593	0.00113634	0.00206939
	1.5	0.0079689	0.00156978	-0.000415567	-0.0034567	-0.0012722	0.00144076	0.00136641	0.00194466	0.00106047	0.0021116
	1.75	0.00737097	0.0014794	-0.00380777	-0.0043286	-0.00508536	0.00161788	0.00226672	0.00234862	0.00135796	0.00266485
	2	0.00685546	0.000591256	-0.00779186	-0.0038472	-0.00601398	0.00201197	0.00299191	0.00292726	0.00169322	0.00299292
	2.25	0.00592355	0.00119572	-0.0121699	-0.00367171	-0.00646244	0.00234321	0.00368424	0.00329909	0.0017988	0.00366994
	2.5	0.0188833	0.0490643	0.0171734	0.0259965	0.0239227	0.00344453	0.00576949	0.00340346	0.00187317	0.00779503
	2.75	0.0158453	0.168844	0.00658394	0.0204307	0.018238	0.00376356	0.0334126	0.00440188	0.00318158	0.00864829
	3	0.0184988	0.320953	-0.00479994	0.0247369	0.0179443	0.0040502	0.0673093	0.00475903	0.00448621	0.00837861
	3.25	0.0202087	0.462979	-0.0151274	0.025735	0.0181057	0.00470379	0.0980522	0.00538407	0.00546044	0.00892491
	3.5	0.0215237	0.585862	-0.0243082	0.0271027	0.0225991	0.00534982	0.125144	0.00614162	0.00641708	0.0107422
	3.75	0.0230655	0.6818	-0.0322297	0.0252251	0.0237758	0.00583805	0.147438	0.00694482	0.00650981	0.0115513
	4	0.0262301	0.757039	-0.0396386	0.0248998	0.0225513	0.00593984	0.164413	0.00743603	0.00692717	0.011278
	4.25	0.0252371	0.817799	-0.0471196	0.0232044	0.0226058	0.00593494	0.179991	0.00824304	0.00634348	0.0112904
	4.5	0.0270879	0.873766	-0.0522853	0.0232224	0.0224399	0.00580455	0.193933	0.00876964	0.00641663	0.012258
	4.75	0.0284911	0.914233	-0.0575186	0.0223788	0.0218172	0.00620295	0.203571	0.00880009	0.00656302	0.0124458
	5	0.028398	0.944234	-0.0625903	0.0203083	0.0203854	0.0067962	0.211211	0.00897518	0.00636153	0.013688
	5.25	0.0280559	0.970709	-0.0657821	0.0175652	0.022942	0.00688261	0.217771	0.00889056	0.00602651	0.0135932
	5.5	0.0262105	0.989579	-0.0690982	0.0152469	0.0231359	0.00733424	0.222562	0.00871049	0.00584823	0.0144217
	5.75	0.0279896	1.00628	-0.0720778	0.0145592	0.0263449	0.00767429	0.225567	0.00881605	0.0057156	0.0151679
	6	0.0279385	1.01461	-0.0756255	0.0139273	0.025874	0.00783797	0.225599	0.00886046	0.00572382	0.0147378
	6.25	0.0282446	1.02618	-0.0761667	0.0138227	0.024593	0.00800241	0.227461	0.0087312	0.00563602	0.014918
	6.5	0.0288688	1.03164	-0.0767076	0.0152876	0.0250059	0.00850008	0.226947	0.00864013	0.00599298	0.0153998
	6.75	0.0273949	1.03848	-0.0785834	0.0168436	0.0253492	0.00853168	0.226643	0.00858069	0.00614016	0.0167577
	7	0.027873	1.04303	-0.0796706	0.0174401	0.0257941	0.00865331	0.225552	0.00882246	0.00667743	0.0176658
	7.25	0.0265132	1.04558	-0.0798975	0.018601	0.0246621	0.00877918	0.224299	0.00859828	0.00672707	0.01724
	7.5	0.0268851	1.04327	-0.0805031	0.0204507	0.0259086	0.00900038	0.2215	0.00833723	0.00701859	0.0167579
	7.75	0.0278212	1.04339	-0.0807113	0.0219121	0.0295114	0.00936929	0.217971	0.00807848	0.00722992	0.0174145
	8	0.0271837	1.04354	-0.0814711	0.0234958	0.0264896	0.00919522	0.213881	0.00800516	0.00748571	0.0173948
	8.25	0.0282659	1.03999	-0.0817157	0.026816	0.0262519	0.0094802	0.209499	0.00812899	0.00774966	0.0177715
	8.5	0.0271901	1.03495	-0.08392	0.0293589	0.0285742	0.00991585	0.204989	0.00834245	0.00803841	0.0185048
	8.75	0.0256552	1.02991	-0.082717	0.0316885	0.0339658	0.00979451	0.200712	0.00839447	0.00809079	0.0194633
	9	0.0275362	1.02268	-0.0819053	0.0343004	0.0408466	0.00939441	0.195936	0.00830259	0.00809774	0.0202668
	9.25	0.0285148	1.01545	-0.0811981	0.0368778	0.0422742	0.00936638	0.190871	0.00849696	0.00812638	0.0203043
	9.5	0.0287154	1.01521	-0.0815725	0.0393246	0.0430621	0.00957588	0.187711	0.00871259	0.00805852	0.0206255
	9.75	0.0283258	1.01914	-0.0826054	0.040904	0.0415393	0.00948908	0.185172	0.00864083	0.0080666	0.0208557
	10	0.0286868	1.02785	-0.0822338	0.0429912	0.0431011	0.00954593	0.185606	0.00849454	0.00820878	0.0207008

## Sheet: fig.2f
	ΔF/F0, G-Flamp1	average	std	n=34	sem		ΔF/F0, G-Flamp1-mut	average	std	n=22	sem
	9.79875	11.0729	0.893044		0.153156		0.191813	0.182324	0.079605		0.0169719
	10.5503						0.159226
	10.6066						0.0196746
	12.027						0.0918056
	10.119						0.129735
	10.9416						0.106952
	12.1038						0.193934
	11.7259						0.23419
	11.6611						0.169085
	9.01605						0.245493
	10.3401						0.188797
	11.1773						0.0912725
	9.96602						0.114753
	10.3815						0.14792
	9.50456						0.0791941
	10.2938						0.312337
	12.2683						0.292406
	9.68965						0.236027
	11.4121						0.315978
	11.8597						0.256016
	11.7015						0.219421
	11.2676						0.215102
	11.0835
	11.5084
	10.9823
	12.259
	11.9852
	11.7783
	10.9012
	11.3598
	10.1811
	12.0361
	12.0211
	11.9701

[truncated: 55 more sheets: fig.2g, fig.2h, fig.2i, fig.3d center, fig.3d right, fig.3e center, fig.3e right, fig.3f center, fig.3f right, fig.3g, fig.3h, fig.4c right, fig.4d right, fig.4e, fig.4f, fig.4g, fig.4h, fig.4i, fig.5c, fig.5d …]
